# Supplementary material for: Automated Assessment of β-Cell Area and Density per Islet and Patient Using TMEM27 and BACE2 Immunofluorescence Staining in Human Pancreatic β-Cells
Source: PLoS One. 2014 Jun 6;9(6):e98932. doi: 10.1371/journal.pone.0098932 (PMC4048234; doi:10.1371/journal.pone.0098932)
Supplement: Figure S2 — Working steps of automated quantification pipeline. (a) Manual segmentation of the islet. (b) Detection of the cell nuclei based on the dapi channel. (c) Separation of stained area and background. (d) Classification of each pixel into the respective classes of either being positively stained or belonging into background. (e) Classification into α- or β-cells by counting the total number of stained pixels in a patch around the nuclei for both the 555 and 488 channels. (f) Final computation of the total number of pixels that are classified as stained in the islet (excluding the nuclei areas) normalized with the area of the islet. (ZIP) [file pone.0098932.s002.zip]

Archive with 1 entries (1 files):
- figS2_corr.eps
