# Supplementary material for: Automated Assessment of β-Cell Area and Density per Islet and Patient Using TMEM27 and BACE2 Immunofluorescence Staining in Human Pancreatic β-Cells
Source: PLoS One. 2014 Jun 6;9(6):e98932. doi: 10.1371/journal.pone.0098932 (PMC4048234; doi:10.1371/journal.pone.0098932)
Supplement: Figure S3 — Variability of islet specific features. TMEM27 (A) and BACE2 (B) area score variation quantified with the automated scoring approach. Variation of islet size (C-D) and β-cell density (E-F) assessed either by TMEM27 or BACE2 positive cells. (ZIP) [file pone.0098932.s003.zip]

Archive with 1 entries (1 files):
- figS3_corr.eps
